# Supplementary material for: Application of the fragment molecular orbital method to discover novel natural products for prion disease
Source: Sci Rep. 2018 Aug 30;8:13063. doi: 10.1038/s41598-018-31080-7 (PMC6117342; doi:10.1038/s41598-018-31080-7)
Supplement: Supplementary file 2 — GN8, BNP-03, BNP-08 [file 41598_2018_31080_MOESM2_ESM.xlsx]

## Sheet: GN8
Index	Residue	total	Ees	Eex	Ect	Edi	Gsol
1	GLY124	-4.933	0.313	0	0	0	-5.246
2	LEU125	-0.021	0.198	0.001	0.042	-0.157	-0.105
3	GLY126	-0.057	-0.022	0	0	0	-0.035
4	GLY127	-0.15	0.021	0	0	0	-0.171
5	TYR128	-0.179	0.039	0	0	0	-0.217
6	MET129	-0.45	-0.307	0	0	0	-0.143
7	LEU130	3.518	-4.316	15.241	-2.356	-4.859	-0.192
8	GLY131	-0.817	-0.7	-0.001	-0.003	-0.075	-0.037
9	SER132	1.509	0.785	0	0	0	0.724
10	ALA133	0.192	-0.602	0	0	0	0.794
11	MET134	-0.661	-0.062	-0.001	-0.036	-0.196	-0.367
12	SER135	0.693	0.343	0	0	0	0.35
13	ARG136	-7.086	0.051	4.69	-1.648	-2.571	-7.608
14	PRO137	-0.852	-0.507	0	0	0	-0.345
15	MET138	0.29	0.053	0	0	0	0.237
16	ILE139	-0.153	-0.012	0	0	0	-0.141
17	HIS140	0.191	0.025	0	0	0	0.166
18	PHE141	-0.119	-0.02	0	0	0	-0.099
19	GLY142	-0.094	-0.02	0	0	0	-0.074
20	ASN143	-0.494	-0.163	0	0	0	-0.331
21	ASP144	3.873	0.948	0	0	0	2.925
22	TRP145	0.222	0.037	0	0	0	0.184
23	GLU146	4.171	1.314	0	0	0	2.857
24	ASP147	4.695	1.429	0	0	0	3.266
25	ARG148	-3.368	-0.705	0	0	0	-2.664
26	TYR149	-0.228	-0.127	0	0	0	-0.101
27	TYR150	0.82	0.482	0	0	0	0.338
28	ARG151	-4.471	-0.868	0	0	0	-3.603
29	GLU152	5.298	1.242	0	0	0	4.055
30	ASN153	1.109	1.385	0	0	0	-0.276
31	MET154	1.196	0.925	0	0	0	0.272
32	TYR155	-0.41	-0.079	0.001	0.011	-0.357	0.013
33	ARG156	-40.225	-32.591	18.049	-6.344	-13.701	-5.638
34	TYR157	-7.141	-4.058	1.37	-0.967	-3.519	0.034
35	PRO158	-8.398	-10.269	14.376	-5.159	-8.189	0.843
36	ASN159	-20.084	-19.12	13.344	-1.548	-11.703	-1.056
37	GLN160	-14.644	-16.6	10.192	-3.168	-6.694	1.626
38	VAL161	11.61	11.35	7.187	-1.716	-5.849	0.638
39	TYR162	-2.424	-2.24	2.112	0.488	-2.866	0.081
40	TYR163	0.422	0.49	0	0.045	-0.084	-0.029
41	ARG164	-4.002	-1.054	0	0	0	-2.948
42	PRO165	0.257	0.15	0	0	0	0.107
43	VAL166	-0.219	-0.104	0	0	0	-0.115
44	ASP167	2.816	0.494	0	0	0	2.322
45	GLN168	-0.07	-0.007	0	0	0	-0.064
46	TYR169	-0.054	-0.021	0	0	0	-0.033
47	SER170	-0.146	-0.044	0	0	0	-0.102
48	ASN171	0.229	0.027	0	0	0	0.202
49	GLN172	-0.084	-0.069	0	0	0	-0.015
50	ASN173	0.13	0.044	0	0	0	0.086
51	ASN174	0.192	0.043	0	0	0	0.15
52	PHE175	-0.142	-0.082	0	0	0	-0.059
53	VAL176	0.236	0.06	0	0	0	0.176
54	HIS177	0.375	0.102	0	0	0	0.274
55	ASP178	4.181	0.69	0	0	0	3.491
56	CYS179	0.383	0.038	0	0	0	0.345
57	VAL180	0.523	0.142	0	0	0	0.38
58	ASN181	-0.191	-0.003	0	0	0	-0.188
59	ILE182	0.145	0.006	0	0	0	0.139
60	THR183	2.511	-4.017	12.374	-2.259	-4.106	0.519
61	ILE184	-1.013	-1.829	2.439	-0.618	-1.725	0.719
62	LYS185	-4.694	-0.394	-0.001	-0.248	-0.103	-3.949
63	GLN186	-1.001	-0.729	0.872	-0.336	-1.596	0.788
64	HIS187	-5.106	-1.993	6.262	-2.534	-7.585	0.746
65	THR188	0.732	1.077	0.028	-0.002	-0.252	-0.12
66	VAL189	0.296	0.046	0	0	0	0.25
67	THR190	-0.138	0.665	-0.001	-0.04	-0.189	-0.574
68	THR191	-0.96	-1.593	0.009	-0.053	-0.639	1.314
69	THR192	0.274	0.314	-0.001	-0.007	-0.18	0.148
70	THR193	-0.392	-0.143	0	0	0	-0.25
71	LYS194	-6.023	-15.197	43.604	-14.128	-7.36	-12.941
72	GLY195	-0.814	-0.828	0.006	-0.106	-0.358	0.472
73	GLU196	27.659	18.666	22.705	-8.867	-14.642	9.797
74	ASN197	5.734	-1.471	0.395	7.575	-0.55	-0.215
75	PHE198	-0.684	0.286	-0.001	-0.16	-0.399	-0.41
76	THR199	-0.971	-0.691	0	0	0	-0.28
77	GLU200	4.389	1.174	0	0	0	3.214
78	THR201	0.003	-0.02	0	0	0	0.023
79	ASP202	8.06	3.605	0	0	0	4.455
80	VAL203	0.552	0.321	0	0	0	0.232
81	LYS204	-3.77	-1.081	0	0	0	-2.689
82	MET205	-0.311	-0.091	0	0	0	-0.22
83	MET206	0.35	0.217	0	0	0	0.134
84	GLU207	5.03	1.796	0	0	0	3.234
85	ARG208	-4.329	-1.43	0	0	0	-2.899
86	VAL209	-0.322	-0.174	0	0	0	-0.148
87	VAL210	0.202	0.361	-0.001	-0.144	-0.15	0.136
88	GLU211	4.542	1.63	0	0	0	2.911
89	GLN212	-0.452	-0.217	0	0	0	-0.235
90	MET213	0.083	0.172	0	0	0	-0.089
91	VAL215	-0.475	-0.338	0	0	0	-0.137
92	THR216	0.028	-0.102	0	0	0	0.13
93	GLN217	-1.106	-0.617	0	0	0	-0.489
94	TYR218	-0.338	-0.246	0	0	0	-0.092
95	GLN219	-0.537	-0.259	0	0	0	-0.278
96	LYS220	-4.146	-1.208	0	0	0	-2.939
97	GLU221	2.646	0.5	0	0	0	2.146
98	SER222	-0.131	-0.048	0	0	0	-0.082
99	GLN223	0.109	0.058	0	0	0	0.05
100	ALA224	-0.116	-0.033	0	0	0	-0.083
101	TYR225	-0.24	-0.058	0	0	0	-0.182
102	TYR226	3.299	0.994	0	0	0	2.305

## Sheet: BNP-03
Index	Residue	total	Ees	Eex	Ect	Edi	Gsol
1	GLY124	0.773	2.282	0	0	0	-1.51
2	LEU125	-0.936	-0.456	0.001	-0.062	-0.2	-0.219
3	GLY126	0.035	0.017	0	0	0	0.018
4	GLY127	0.185	0.191	0	0	0	-0.006
5	TYR128	0.334	0.103	0	0	0	0.231
6	MET129	0.345	0.383	0	0	0	-0.038
7	LEU130	-1.978	-0.615	0.18	-0.379	-1.052	-0.112
8	GLY131	0.689	0.738	0	0	0	-0.049
9	SER132	-0.661	-0.676	0	0	0	0.015
10	ALA133	0.366	0.163	0	0	0	0.202
11	MET134	-0.846	-0.567	0	0	0	-0.279
12	SER135	0.376	0.1	0	0	0	0.276
13	ARG136	-5.738	-0.199	0.171	-0.634	-1.215	-3.861
14	PRO137	-0.093	-0.001	0	0	0	-0.092
15	MET138	0.159	0.139	0	0	0	0.019
16	ILE139	-0.084	-0.115	0	0	0	0.031
17	HIS140	0.066	0.13	0	0	0	-0.065
18	PHE141	-0.042	-0.058	0	0	0	0.016
19	GLY142	-0.03	-0.042	0	0	0	0.012
20	ASN143	-0.017	0.017	0	0	0	-0.033
21	ASP144	0.419	0.374	0	0	0	0.045
22	TRP145	0.082	0.06	0	0	0	0.022
23	GLU146	0.223	0.014	0	0	0	0.21
24	ASP147	0.477	0.268	0	0	0	0.21
25	ARG148	-0.342	-0.511	0	0	0	0.169
26	TYR149	0.091	0.19	0	0	0	-0.098
27	TYR150	0.198	0.226	0	0	0	-0.028
28	ARG151	-0.753	-1.156	0	0	0	0.403
29	GLU152	1.146	1.87	0	0	0	-0.723
30	ASN153	0.18	1.066	0	0	0	-0.886
31	MET154	0.135	0.295	0	0	0	-0.16
32	TYR155	-0.276	-0.859	-0.001	0.094	-0.261	0.751
33	ARG156	-7.012	-2.592	5.262	-3.55	-8.03	1.898
34	TYR157	-8.429	-7.349	1.689	-1.037	-2.733	1.001
35	PRO158	-0.601	1.702	3.777	-2.002	-4.569	0.491
36	ASN159	-1.938	-1.674	4.565	-1.28	-5.108	1.558
37	GLN160	-1.118	0.906	0.195	-0.49	-1.539	-0.19
38	VAL161	-6.062	-4.398	0.981	-1.172	-1.795	0.322
39	TYR162	-0.541	0.498	0.028	-0.17	-0.468	-0.429
40	TYR163	0.383	0.424	0	0	0	-0.041
41	ARG164	0.495	1.351	0	0	0	-0.856
42	PRO165	-0.109	-0.022	0	0	0	-0.088
43	VAL166	0.061	0.051	0	0	0	0.01
44	ASP167	-0.035	-0.696	0	0	0	0.661
45	GLN168	0.067	0.027	0	0	0	0.04
46	TYR169	-0.043	0.055	0	0	0	-0.098
47	SER170	0.058	0.06	0	0	0	-0.002
48	ASN171	-0.158	-0.056	0	0	0	-0.102
49	GLN172	-0.019	0.03	0	0	0	-0.049
50	ASN173	-0.073	-0.036	0	0	0	-0.037
51	ASN174	-0.12	-0.127	0	0	0	0.007
52	PHE175	0.046	0.006	0	0	0	0.04
53	VAL176	-0.184	-0.224	0	0	0	0.04
54	HIS177	-0.186	-0.198	0	0	0	0.011
55	ASP178	-0.885	-1.765	0	0	0	0.88
56	CYS179	-0.564	-0.691	0	0	0	0.127
57	VAL180	-0.369	-0.478	0	0	0	0.109
58	ASN181	0.329	0.271	0	0	0	0.057
59	ILE182	0.047	0.097	0	0	0	-0.051
60	THR183	-1.359	-1.085	0.004	-0.113	-0.115	-0.051
61	ILE184	0.24	-0.068	-0.001	-0.044	0.018	0.335
62	LYS185	0.583	2.028	0	0	0	-1.445
63	GLN186	-2.955	-1.059	1.478	-1.214	-2.205	0.046
64	HIS187	-6.431	-0.563	6.077	-2.745	-8.7	-0.499
65	THR188	-0.26	-0.032	0.002	-0.067	-0.227	0.064
66	VAL189	-0.034	0.003	0	0	0	-0.037
67	THR190	-1.739	0.015	0.704	-0.742	-1.652	-0.064
68	THR191	-1.107	-0.317	0.077	-0.346	-1.334	0.814
69	THR192	0.007	0.327	-0.001	-0.027	-0.244	-0.05
70	THR193	-0.683	-0.657	0	0	0	-0.026
71	LYS194	-23.638	-26.612	16.361	-3.736	-8.207	-1.444
72	GLY195	-0.172	0.62	0.059	-0.396	-0.689	0.234
73	GLU196	-16.587	-10.934	12.605	-6.187	-13.255	1.184
74	ASN197	-0.638	-1.215	0.071	0.939	-0.565	0.133
75	PHE198	0.235	0.864	-0.001	-0.12	-0.369	-0.139
76	THR199	-0.168	-0.284	0	0	0	0.116
77	GLU200	-0.075	-0.536	0	0	0	0.461
78	THR201	-0.044	-0.091	0	0	0	0.047
79	ASP202	0.446	0.535	0	0	0	-0.089
80	VAL203	0.02	-0.046	0	0	0	0.066
81	LYS204	-0.114	0.273	0	0	0	-0.387
82	MET205	-0.002	-0.045	0	0	0	0.043
83	MET206	0.005	-0.09	0	0	0	0.095
84	GLU207	-0.178	-1.13	0	0	0	0.952
85	ARG208	-0.188	0.33	0	0	0	-0.519
86	VAL209	0.023	0.037	0	0	0	-0.014
87	VAL210	-0.019	-0.091	0	0	0	0.072
88	GLU211	-0.237	-1.048	0	0	0	0.811
89	GLN212	0.091	0.107	0	0	0	-0.015
90	MET213	-0.267	-0.253	0	0	0	-0.014
91	VAL215	0.016	0.049	0	0	0	-0.033
92	THR216	-0.062	0.033	0	0	0	-0.096
93	GLN217	0.386	0.39	0	0	0	-0.004
94	TYR218	0.047	0.116	0	0	0	-0.068
95	GLN219	0.12	0.171	0	0	0	-0.051
96	LYS220	-0.17	0.706	0	0	0	-0.875
97	GLU221	0.131	-0.508	0	0	0	0.638
98	SER222	0.008	0.048	0	0	0	-0.04
99	GLN223	0.009	-0.017	0	0	0	0.026
100	ALA224	0.033	0.042	0	0	0	-0.009
101	TYR225	0.087	0.035	0	0	0	0.052
102	TYR226	0.122	-0.49	0	0	0	0.612

## Sheet: BNP-08
Index	Residue	total	Ees	Eex	Ect	Edi	Gsol
1	GLY124	8.271	-17.588	0	0	0	10.322
2	LEU125	3.221	0.285	0.022	-0.15	-0.369	2.187
3	GLY126	8.667	-0.207	0	0	0	0.171
4	GLY127	10.624	-0.457	0	0	0	-0.348
5	TYR128	8.459	-0.383	0	0	0	-2.033
6	MET129	9.945	-0.742	0	0	0	-0.312
7	LEU130	2.578	-0.059	0.406	-0.666	-1.427	0.97
8	GLY131	7.51	-0.772	0	0	0	-0.453
9	SER132	7.554	2.013	0	0	0	2.147
10	ALA133	7.841	2.294	0	0	0	-1.85
11	MET134	6.729	-3.969	0	0	0	1.032
12	SER135	8.475	3.408	0	0	0	-0.984
13	ARG136	2.48	-75.312	1.335	-1.572	-2.165	19.356
14	PRO137	9.753	-2.156	0	0	0	-1.124
15	MET138	12.448	1.785	0	0	0	0.31
16	ILE139	13.306	-0.688	0	0	0	-0.607
17	HIS140	17.808	0.669	0	0	0	0.748
18	PHE141	14.637	-0.401	0	0	0	-0.509
19	GLY142	22.057	-0.284	0	0	0	-0.402
20	ASN143	22.588	-1.205	0	0	0	-1.737
21	ASP144	21.725	15.037	0	0	0	-4.384
22	TRP145	19.078	0.603	0	0	0	1.333
23	GLU146	17.581	15.862	0	0	0	-7.595
24	ASP147	16.977	18.59	0	0	0	-6.889
25	ARG148	15.88	-14.006	0	0	0	6.947
26	TYR149	11.071	0.31	0	0	0	-1.257
27	TYR150	9.489	2.54	0	0	0	-0.468
28	ARG151	11.088	-19.883	0	0	0	9.863
29	GLU152	10.833	24.181	0	0	0	-10.992
30	ASN153	7.597	2.737	0	0	0	-5.533
31	MET154	6.799	3.689	0	0	0	-1.311
32	TYR155	4.899	2.449	-0.001	0.328	-0.115	0.342
33	ARG156	2.443	-21.445	5.344	-2.99	-7.976	6.162
34	TYR157	2.392	-1.51	1.812	-0.474	-2.58	-1.898
35	PRO158	2.462	19.518	1.544	-0.698	-3.014	-1.684
36	ASN159	3.069	-0.807	0.391	-1.246	-2.498	-5.639
37	GLN160	3.528	-3.393	0.025	-0.038	-0.792	-3.823
38	VAL161	2.862	1.564	0.508	-0.464	-1.26	-0.393
39	TYR162	2.887	-0.737	0.224	-0.415	-1.022	0.709
40	TYR163	7.508	0.619	0	0	0	0.245
41	ARG164	11.058	-13.272	0	0	0	5.179
42	PRO165	14.099	0.389	0	0	0	1.066
43	VAL166	16.633	-0.5	0	0	0	-0.311
44	ASP167	19.494	10.633	0	0	0	-6.194
45	GLN168	21.739	-0.069	0	0	0	-0.665
46	TYR169	20.267	-0.295	0	0	0	0.84
47	SER170	21.516	-0.372	0	0	0	-0.203
48	ASN171	20.684	0.22	0	0	0	2.014
49	GLN172	16.707	-0.309	0	0	0	0.513
50	ASN173	16.327	0.175	0	0	0	0.459
51	ASN174	16.825	0.456	0	0	0	0.266
52	PHE175	11.684	-0.19	0	0	0	-0.5
53	VAL176	12.147	0.501	0	0	0	0.097
54	HIS177	12.072	0.826	0	0	0	0.635
55	ASP178	10.853	14.265	0	0	0	-4.798
56	CYS179	8.028	0.632	0	0	0	-0.119
57	VAL180	7.909	1.317	0	0	0	0.157
58	ASN181	10.411	0.092	0	0	0	-1.449
59	ILE182	6.074	0.748	0	0	0	0.244
60	THR183	2.936	0.763	0.05	-0.214	-0.383	0.022
61	ILE184	4.274	2.509	0.001	-0.113	-0.077	-0.178
62	LYS185	7.105	-15.676	0	0	0	10.521
63	GLN186	2.496	-3.044	1.886	-1.669	-2.914	0.841
64	HIS187	2.221	-6.02	8.293	-3.594	-9.836	-1.056
65	THR188	5.548	2.192	0.008	-0.116	-0.292	-1.278
66	VAL189	6.873	1.471	0	0	0	1.183
67	THR190	2.946	-0.157	0.134	-0.544	-1.108	-0.207
68	THR191	2.721	3.193	0.743	-1.011	-2.573	-3.517
69	THR192	5.554	0.265	0	-0.004	-0.25	-0.405
70	THR193	6.657	-2.332	0	0	0	-0.374
71	LYS194	1.907	-92.153	18.915	-4.796	-9.253	12.4
72	GLY195	3.908	-1.372	0.002	-0.085	-0.288	-1.519
73	GLU196	3.018	46.917	6.055	-3.455	-9.212	-8.296
74	ASN197	4.945	-1.952	0.04	0.437	-0.337	1.293
75	PHE198	4.575	0.168	-0.001	0.11	-0.27	-3.112
76	THR199	9.897	-1.719	0	0	0	-0.408
77	GLU200	13.191	15.89	0	0	0	-7.36
78	THR201	14.164	-0.073	0	0	0	0.481
79	ASP202	9.79	25.466	0	0	0	-8.09
80	VAL203	10.57	1.888	0	0	0	0.202
81	LYS204	11.813	-14.655	0	0	0	8.906
82	MET205	12.785	-0.653	0	0	0	-0.824
83	MET206	7.008	0.997	0	0	0	-0.024
84	GLU207	9.828	17.545	0	0	0	-9.407
85	ARG208	11.9	-16.419	0	0	0	7.455
86	VAL209	8.584	-0.77	0	0	0	-0.066
87	VAL210	6.217	0.533	0	0	0	-0.07
88	GLU211	9.535	15.867	0	0	0	-7.788
89	GLN212	12.29	-0.662	0	0	0	-1
90	MET213	6.512	-1.317	0	0	0	0.252
91	VAL215	11.457	-0.947	0	0	0	0.049
92	THR216	12.074	-0.375	0	0	0	1.845
93	GLN217	9.6	-1.305	0	0	0	-2.13
94	TYR218	13.284	-0.526	0	0	0	0.302
95	GLN219	15.529	-1.125	0	0	0	-0.412
96	LYS220	17.001	-16.017	0	0	0	9.506
97	GLU221	19.214	10.752	0	0	0	-7.76
98	SER222	18.24	-0.408	0	0	0	0.167
99	GLN223	20.621	0.391	0	0	0	-0.33
100	ALA224	23.088	-0.236	0	0	0	-0.264
101	TYR225	21.038	-0.418	0	0	0	-1.55
102	TYR226	16.215	12.816	0	0	0	-7.932
